# Supplementary material for: Comparative metabolomics of scab-resistant and susceptible apple cell cultures in response to scab fungus elicitor treatment
Source: Sci Rep. 2018 Dec 14;8:17844. doi: 10.1038/s41598-018-36237-y (PMC6294756; doi:10.1038/s41598-018-36237-y)
Supplement: Supplementary file 2 — Supplemetary Table S1 [file 41598_2018_36237_MOESM2_ESM.xlsx]

## Sheet: Supplement
Supplementary Table S1:	Total number of metabolites detected by GC-MS analyses from the VIE-treated cell suspension culture of scab resistant (SR) apple cultivar 'Florina' and scab susceptible (SS) cultivar 'Vista Bella'.
	Fold change was calculated by dividing the value of highest metabolite accumulation in 'Florina' with highest metabolite accumulation in 'Vista Bella'. 'ND' denotes metabolites detected only in 'Florina' and not in 'Vista Bella'
S.No	Metabolite Class	Metabolite	Qualification ion (M/Z)	RT (min)	Derivative	KEGG I.D/Pubchem I.D	Fold Change (SR/SS)
1	Amino acids	Glycine	291, 276	9.5	1 TMS	C00037	1.4
2		Proline	259, 216	11.85	2 TMS	C00148	1.7
3		Serine	306, 278	12.75	3 TMS	C00065	1.7
4		Aspartic acid	349, 218	13.52	3 TMS	C00049	1.6
5		Phenylalanine	294, 266	16.09	2 TMS	C00079	8.7
6		Tyrosine	325, 310	19.09	2 TMS	C00082	8.5
7		Tryptophan	405, 291	20.29	3 TMS	C00078	3.5
8	Fatty acids	Stearic acid	356, 313	20.36	1 TMS	C01530	1.7
9		Hexadecanoic acid	328, 285	22.02	1 TMS	C00249	1.5
10		Linoleic acid	352, 337	24.79	1 TMS	C01595	1.4
11	Organic acids	Acetic acid	117, 113	10.55	1 TMS	C00033	1.5
12		Pyruvic acid	145, 116	10.78	1 TMS	C00022	1.7
13		Levulinic acid	173, 145	11.62	1 TMS	CID 11579	1.6
14		Succinic acid	262, 247	12.03	2 TMS	C00148	1.8
15		Glyceric acid	322, 292	12.88	3 TMS	C00258	1.9
16		Glycolic acid	205, 177	12.98	1 TMS	C00160	1.4
17		3-phosphoglyceric acid	402, 337	14.58	3 TMS	C00197	7.5
18		Fumaric acid	260, 245	14.85	2 TMS	C00122	1.7
19		Adipic acid	275, 247	15.34	2 TMS	C06104	0.6
20		Malonic acid	305, 231	15.51	3 TMS	C00383	2.8
21		Citric acid	465, 437	16.53	4 TMS	C00158	2.4
22		Malic acid	350, 335	16.69	3 TMS	C00149	1.7
23		Threonic acid	320, 291	17.02	3 TMS	C01620	1.8
24		Gluconic acid	423, 393	22.66	6 TMS	C00257	0.7
25	Sugar Alcohols	Sorbitol	217, 147	19.48	6 TMS	C00794	4.2
26		D-Mannitol	421, 319	24.85	6 TMS	C00392	9.3
27		Myoinositol	540, 525	23.58	5 TMS	C00137	0.17
28		Phorbol	580, 519	16.88	3 TMS	C09155	1.3
29	Sugars	Galactose	525, 435	11.51	5 TMS	C00124	1.2
30		Ribopyranose	217, 147	18.69	4 TMS	C08353	0.3
31		Mannose	435, 393	18.81	5 TMS	C00159	1.4
32		Ribulose 5- phosphate	526, 473	27.47	4 TMS	C00199	1.5
33		Levoglucosan	363, 333	19.46	3 TMS	CID 2724705	2.5
34		Fructose	569, 307	19.61	5 TMS	C00095	7.3
35		Glucose	540, 525	19.86	6 TMS	C00031	1.7
36		D-Allofuranose	435, 319	19.88	5 TMS	CID 21627865	1.9
37		D-Ribofuranose	333, 317	19.94	4 TMS	C16639	3.5
38		D-Allopyranose	540, 504	20.24	5 TMS	CID 3034742	1.4
39		Sucrose	437, 361	26.79	8 TMS	C00089	2.2
40	Vitamin	Ascorbic acid	464, 449	18.26	4 TMS	C00072	3.9
41	Phenolics	Phenylpropionic acid	222, 207	7.4	1 TMS	C05629	2
42		Benzoic acid	194, 179	13.6	1 TMS	C00180	6.7
43		Salicylic acid	281, 267	17.2	2 TMS	C00805	ND
44		trans-Cinnamic acid	220, 205	17.81	1 TMS	C00423	5.2
45		Protocatechuic acid	370, 355	20.82	3 TMS	C00230	4
46		Chlorogenic acid	786, 712	21.24	6 TMS	C00852	1.5
47		p-coumaric acid	308, 293	22.2	2 TMS	C00811	7.5
48		Caffeic acid	396, 381	22.86	3 TMS	C01197	1.7
49		Ferulic acid	338, 323	23.6	2 TMS	C01494	6.5
50		Catechin	649, 576	26.25	5 TMS	C00199	ND
51	Biphenyls &Dibenzofurans	Noraucuparin	330, 313	23.8	2 TMS	CID 44605718	ND
52	(Inducible metabolites)	Aucuparin	302, 287	24.08	1 TMS	CID 442508	ND
53		Eriobofuran	316, 288	25.19	1 TMS	CID 178939	ND
54	Other metabolites	Phosphoric acid	313, 241	11.09	3 TMS	C00009	1.7
55		2- Furoic acid	184, 169	11.67	1 TMS	C01546	1.5
56		Aphidicolin glycinate	395, 307	18.27	4 TMS	CID 6711221	0.2
57		Methyl jasmonate	224, 206	19.21	0 TMS	C11512	1.5
58		Carotene	536, 444	22.31	0 TMS	C02094	1.5
59		Betulin	600, 585	23.7	2 TMS	C08618	1.7
60		Astaxanthin	596, 580	26.07	2 TMS	C08580	1.2
