# Supplementary material for: Comparative metabolomics of scab-resistant and susceptible apple cell cultures in response to scab fungus elicitor treatment
Source: Sci Rep. 2018 Dec 14;8:17844. doi: 10.1038/s41598-018-36237-y (PMC6294756; doi:10.1038/s41598-018-36237-y)
Supplement: Supplementary file 3 — Supplementary Table S2 [file 41598_2018_36237_MOESM3_ESM.xls]

## Sheet: Sheet1
Supplementary Table S2: Total number of metabolites detected from VIE-treated cell cultures of 'Florina'. Differential metabolite accumulation was analyzed with Bonferronio corrections (p<0.05)
	Diffrential accumulations were expressed as significant (S; p < 0.05) or non significant (NS; p > 0.05).
S.No	Metabolite	RT (min)	P Value	Adjusted P Value	Significance	Components
1	Aspartic acid	13.52	4.63043e-13	9.72389e-12	S	0h:12h,24h,36h,72h;6h:24h,36h,72h;12h:24h,36h,48h,72h;24h:48h,72h;36h:48h,72h;48h:72h
2	Ascorbic acid	18.26	2.04334e-11	4.29102e-10	S	6h:24h,72h;12h:36h,72h;24h:36h,72h;36h:72h
3	Aucuparin	24.08	5.8554e-18	1.22963e-16	S	0h:12h,24h,36h,48h,72h;6h:12h,24h,36h,48h,72h;12h:24h,36h,48h,72h;24h:36h,72h
4	Benzoic acid	13.6	2.48386e-21	5.2161e-20	S	0h:6h,12h,24h,36h,48h,72h;6h:12h,24h,36h,48h,72h;12h:24h,36h,48h,72h;24h:36h,48h,72h;36h:48h,72h;48h:72h
5	Caffeic acid	22.86	2.82683e-12	5.93633e-11	S	0h:12h,24h,36h,48h;6h:12h,24h,36h,72h;12h:48h,72h;24h:36h,48h,72h;36h:48h,72h
6	Catechin	26.25	2.38627e-12	5.01118e-11	S	0h:12h,24h,36h;6h:12h,24h,36h,48h,72h;12h:48h,72h;24h:48h,72h;36h:48h,72h
7	Chlorogenic acid	21.24	4.5925e-14	9.64426e-13	S	0h:12h,24h,36h,48h,72h;6h:12h,24h,48h,72h;12h:24h,36h,48h,72h;24h:48h,72h;36h:72h
8	Citric acid	16.53	6.83986e-09	1.43637e-07	S	0h:12h,24h,36h,48h,72h;6h:12h,24h,36h;12h:24h;24h:72h;36h:72h
9	p-coumaric acid	22.2	1.9544e-14	4.10423e-13	S	0h:12h,24h,36h,48h,72h;6h:24h,36h,48h,72h;12h:24h,36h,72h;24h:48h,72h;36h:48h,72h;48h:72h
10	trans-Cinnamic acid	17.81	1.88688e-15	3.96244e-14	S	0h:12h,24h,36h,48h,72h;6h:12h,24h,72h;12h:36h,48h,72h;24h:36h,48h,72h;36h:48h,72h
11	Eriobofuran	25.19	1.31449e-16	2.76042e-15	S	0h:12h,24h,36h,48h,72h;6h:12h,24h,36h,48h,72h;12h:24h,36h,48h,72h;24h:36h,48h,72h;36h:48h,72h
12	Ferulic acid	23.6	0.00126971	0.026664	S	0h:6h,12h,72h;6h:12h,48h,72h;12h:48h,72h
13	Fructose	19.61	1.31361e-15	2.75858e-14	S	0h:12h,24h,48h,72h;6h:12h,24h,36h,48h,72h;12h:36h,48h,72h;24h:36h,48h,72h;36h:48h,72h
14	Fumaric acid	14.85	1.3126e-15	2.75646e-14	S	0h:12h,24h,36h,48h,72h;6h:12h,24h,36h,48h,72h;12h:24h,36h,48h,72h;24h:36h,48h;36h:72h;48h:72h
15	Glucose	19.86	5.9307e-11	1.24545e-09	S	0h:6h,12h,24h,72h;6h:36h,48h,72h;12h:36h,48h,72h;24h:36h,48h,72h;36h:72h
16	Glycolic acid	13.53	0.00118858	0.0249602	S	0h:12h,24h,36h
17	Malic acid	16.69	1.15279e-15	2.42086e-14	S	0h:12h,24h,36h,48h,72h;6h:12h,24h,36h,48h,72h;12h:36h,72h;24h:72h;36h:48h,72h;48h:72h
18	Malonic acid	15.51	4.11489e-23	8.64126e-22	S	0h:12h,24h,36h,48h,72h;6h:12h,24h,36h,48h,72h;12h:24h,36h,48h,72h;24h:36h,48h,72h;36h:48h,72h;48h:72h
19	D-Mannitol	24.85	3.38053e-18	7.09911e-17	S	0h:12h,24h,36h,48h,72h;6h:12h,24h,36h,48h,72h;12h:24h,36h,72h;24h:36h,48h,72h;36h:48h,72h
20	Mannose	18.81	4.79209e-12	1.00634e-10	S	0h: 24h,36h,48h,72h;6h:24h,36h,48h,72h;12h:72h;24h:36h,48h,72h;36h:72h
21	Myoinositol	23.58	3.76213e-07	7.90047e-06	S	0h:72h;6h:72h;12h:24h,72h;24h:36h,72h;36h:72h
22	Noraucuparin	23.8	8.52699e-14	1.79067e-12	S	0h:12h,24h,36h,48h,72h;6h:12h,24h,36h,48h,72h;12h:24h,36h,48h,72h;24h:36h,48h,72h;36h:72h
23	Phenylalanine	16.09	2.64859e-15	5.56204e-14	S	0h:12h,24h,36h,48h;6h:12h,24h,36h,48h,72h;12h:36h,48h,72h;24h:48h,72h;36h:48h,72h;48h:72h
24	Proline	11.85	9.7176e-18	2.0407e-16	S	0h:12h,24h,36h,48h;6h:12h,24h,48h,72h;12h:24h,36h,48h,72h;24h:36h,48h,72h;36h:48h,72h;48h:72h
25	Protocatechuic acid	20.82	2.09014e-15	4.38929e-14	S	0h:12h,36h,48h,72h;6h:12h,36h,48h,72h;12h:24h,36h,48h,72h;24h:36h,48h,72h;36h:72h;48h:72h
26	Pyruvic acid	10.78	1.92752e-13	4.04779e-12	S	0h:12h,24h,36h,48h,72h;6h:12h,24h,36h,48h;12h:24h,36h,48h;24h:36h,72h;36h:72h
27	3-phosphoglyceric acid	14.58	0.00204018	0.0428437	S	6h:12h,36h,48h,72h;12h:36h,48h,72h;36h:48h,72h;48h:72h
28	Serine	12.75	7.73451e-09	1.62425e-07	S	0h:6h,24h,36h,;6h:36h;24h:48h,72h;36h:48h,72h
29	Sorbitol	19.48	2.81162e-11	5.90441e-10	S	0h:12h,24h,36h,48h,72h;6h:24h,36h,48h,72h;12h:24h,36h,48h,72h;24h:72h
30	Salicylic acid	17.2	2.07878e-14	4.36544e-13	S	0h:12h,24h,36h,72h;6h:12h,24h,36h,72h;12h:24h,48h,72h;24h:36h,48h,72h;36h:48h,72h
31	Sucrose	26.79	2.62509e-16	5.51269e-15	S	0h:12h,24h,36h,48h,72h;6h:24h,36h,48h,72h;12h:24h,36h,48h,72h;24h:36h,48h,72h;36h:48h,72h
32	Succinic acid	12.03	2.30566e-06	4.84188e-05	S	0h:12h
33	Tryptophan	20.29	8.88359e-10	1.86555e-08	S	0h:48h,72h;6h:36h,72h;12h:36h,48h,72h;24h:36h,48h,72h;36h:48h,72h
34	Tyrosine	19.09	5.67439e-05	0.00119162	S	0h:72h;12h:48h,72h;24h:48h,72h
35	Glycine	9.5	0.00361129	0.0758371	NS	0h:36h;36h:72h
36	Glyceric acid	12.88	> 0.05	1	NS	0h
37	Aphidicolin glycinate	18.27	> 0.05	1	NS	0h
38	Ribopyranose	18.69	> 0.05	1	NS	0h
39	Phorbol	16.88	> 0.05	1	NS	0h
40	Threonic acid	17.02	> 0.05	1	NS	0h
41	Levulinic acid	11.62	> 0.05	1	NS	0h
42	2- Furoic acid	11.67	> 0.05	1	NS	0h
43	Methyl jasmonate	19.21	> 0.05	1	NS	0h
44	Levoglucosan	19.46	> 0.05	1	NS	0h
45	Phosphoric acid	11.09	> 0.05	1	NS	0h
46	Galactose	11.51	> 0.05	1	NS	0h
47	D-Allofuranose	19.88	> 0.05	1	NS	0h
48	D-Ribofuranose	19.94	> 0.05	1	NS	0h
49	D-Allopyranose	20.24	> 0.05	1	NS	0h
50	Stearic acid	20.36	> 0.05	1	NS	0h
51	Adipic acid	15.34	> 0.05	1	NS	0h
52	Hexadecanoic acid	22.02	> 0.05	1	NS	0h
53	carotene	22.31	> 0.05	1	NS	0h
54	Gluconic acid	22.66	> 0.05	1	NS	0h
55	Acetic acid	10.55	> 0.05	1	NS	0h
56	Betulin	23.7	> 0.05	1	NS	0h
57	Linoleic acid	24.79	> 0.05	1	NS	0h
58	Astaxanthin	26.07	> 0.05	1	NS	0h
59	Ribulose 5- phosphate	27.47	> 0.05	1	NS	0h
60	Phenylpropionic acid	7.4	> 0.05	1	NS	0h
