# Supplementary material for: Comparative metabolomics of scab-resistant and susceptible apple cell cultures in response to scab fungus elicitor treatment
Source: Sci Rep. 2018 Dec 14;8:17844. doi: 10.1038/s41598-018-36237-y (PMC6294756; doi:10.1038/s41598-018-36237-y)
Supplement: Supplementary file 4 — Supplementary Table S3 [file 41598_2018_36237_MOESM4_ESM.xlsx]

## Sheet: Sheet1
Supplementary Table S3:		Primers used in gene expression analyses by qRTPCR
Gene Name	Primer No	Primer sequence (5' - 3')	GDR / GeneBank Accession No
MdPAL	1	TGGCGAGAGTGAGAAGAATGC	MDP0000191304
	2	TCTTCCTCGAAAGCTCCAATCT
MdC4H	3	CGAGGAGGATCCCCTGTTC	MDP0000229348
	4	TCGGCTCCTCTCCCCATT
Md4CL	5	GCTCCGGCTGAGCTTGAAG	MDP0000260512
	6	AGCAGCGTCGGAGATGTTG
MdCHI	7	CCGAAATGCAGAGCTCAAGAT	MDP0000682953
	8	GCTGGTTGCGTGGCAAAG
MdF3H	9	GCTCTCCCTGCCTCGAATG	MDP0000190489
	10	GGATGTGGAACCCGTTGATT
MdBIS3	11	CTCCTCGGCCTTGATCCATC	JQ390523
	12	CAGCATAGCAGCCAGCTTCA
MdAOX	13	GGAGCGGCGACGGTTT	MDP0000643331
	14	GCGCGCTGCTCATCATC
MdActin	15	CTATGTTCCCTGGTATTGCAGACC	MDP0000572047
	16	GCCACAACCTTGATTTTCATGC
